# Supplementary material for: Lung Biomolecular Profile and Function of Grafts from Donors after Cardiocirculatory Death with Prolonged Donor Warm Ischemia Time
Source: J Clin Med. 2022 May 29;11(11):3066. doi: 10.3390/jcm11113066 (PMC9181171; doi:10.3390/jcm11113066)
Supplement: Supplementary file 1 [file jcm-11-03066-s001.zip]

Archive with 1 entries (1 files):
- jcm-1670470-supplementary.pdf
